# Supplementary material for: A machine learning model for 90-day mortality prediction in hepatitis B virus-related acute-on-chronic liver failure: the pivotal role of CALLY index
Source: Front Med (Lausanne). 2026 Jul 3;13:1814799. doi: 10.3389/fmed.2026.1814799 (PMC13375720; doi:10.3389/fmed.2026.1814799)
Supplement: Supplementary file 1 [file Table_1.XLSX]

## Sheet: Sheet1
Model	Hyperparameter	Search Space (Tuning Range)	Final Selection (Best Fit)
Logistic Regression (LR)	None	N/A (Standard Likelihood Estimation)	Default
LightGBM	learning_rate	[0.01, 0.05, 0.1, 0.2]	0.05
	num_leaves	[15, 31, 63, 127]	15
	nrounds	[50, 100, 200]	50
XGBoost	eta (learning rate)	[0.01, 0.05, 0.1, 0.3]	0.05
	max_depth	[3, 5, 7, 9]	3
	nrounds	[50, 100, 500]	50
Extra Trees (ET)	max.depth	[3, 5, 10, Unlimited]	5
	splitrule	[Gini, ExtraTrees]	ExtraTrees
KNN	k (neighbors)	[5, 15, 25, 35, 50]	25
SVM (Radial)	sigma (gamma)	[0.001, 0.01, 0.1, 1]	Analytical Estimation
	C (cost)	[0.25, 0.5, 1, 2, 4]	1 (Default)
SVM (Polynomial)	degree	[2, 3, 4]	2
	scale	[0.01, 0.1, 1]	0.1
	C (cost)	[0.1, 1, 10]	1
SVM (Linear)	C (cost)	[0.1, 1, 10]	1 (Default)
SVM (Sigmoid)	kernel	Fixed (Sigmoid)	Sigmoid
