# Supplementary material for: A machine learning model for 90-day mortality prediction in hepatitis B virus-related acute-on-chronic liver failure: the pivotal role of CALLY index
Source: Front Med (Lausanne). 2026 Jul 3;13:1814799. doi: 10.3389/fmed.2026.1814799 (PMC13375720; doi:10.3389/fmed.2026.1814799)
Supplement: Supplementary file 2 [file Table_2.XLSX]

## Sheet: Sheet1
Predictor variables	VIF Calculated Value	Statistical evaluation
CALLY Index	1.149	Excellent (close to 1.0)
INR	1.339	excellent
log_TBIL	1.182	excellent
Age_Group	1.098	Excellent
Creatinine	1.238	excellent
