# Supplementary material for: A machine learning model for 90-day mortality prediction in hepatitis B virus-related acute-on-chronic liver failure: the pivotal role of CALLY index
Source: Front Med (Lausanne). 2026 Jul 3;13:1814799. doi: 10.3389/fmed.2026.1814799 (PMC13375720; doi:10.3389/fmed.2026.1814799)
Supplement: Supplementary file 3 [file Table_3.XLSX]

## Sheet: Sheet1
Variable	Coefficient
CALLY_Final	-0.02393
Age grouping	0.058627
INR	0.119142
log TBIL	0.047598
Creatinine	0.013321
platelets	-0.026051
hemoglobin	-0.01424
